# Supplementary material for: Three-dimensional analysis using a dental model scanner: Morphological changes of occlusal appliances used for sleep bruxism under dry and wet conditions
Source: PLoS One. 2025 Feb 4;20(2):e0318551. doi: 10.1371/journal.pone.0318551 (PMC11793758; doi:10.1371/journal.pone.0318551)
Supplement: S1 Table — (XLSX) [file pone.0318551.s001.xlsx]

## Sheet: Raw data
	Case	Maximum deviation(-)		Maximum deviation(+)		Deformation area(-)		Deformation area(+)		Deformation volume(-)		Deformation volume(+)
		Wet	Dry	Wet	Dry	Wet	Dry	Wet	Dry	Wet	Dry	Wet	Dry
	1	-0.073276	-0.117255	0.083912	0.101698	10.9711	15.7831	11.8804	12.7612	-0.636692	-1.02079	0.70776	0.718131
	2	-0.075766	-0.094718	0.088063	0.159632	9.63129	12.9376	9.13946	19.3308	-0.593885	-0.795515	0.510222	1.1835
	3	-0.09826	-0.100381	0.074362	0.098159	4.66835	6.76171	2.62037	6.42406	-0.271218	-0.402654	0.157154	0.369465
	4	-0.050453	-0.131609	0.053739	0.143517	8.04287	22.0212	6.23433	21.2032	-0.458671	-1.44275	0.345997	1.46585
	5	-0.06481	-0.136318	0.077542	0.1147	1.95373	17.2247	1.05298	4.52854	-0.11227	-1.04137	0.0580053	0.272935
	6	-0.07577	-0.080895	0.05208	0.091212	0.148605	3.12835	0.035551	0.282137	-0.171165	-0.00800689	0.00180951	0.0151311
	7	-0.046749	-0.120111	0.085095	0.100794	0.107026	7.76558	0.490666	1.96653	-0.00734415	-0.502641	0.0287323	0.114799
	8	-0.055297	-0.126632	0.067245	0.111701	0.023471	5.48405	0.121009	6.80121	-0.00123152	-0.324907	0.00713056	0.382778
